# Supplementary material for: Comprehensive Physio-Biochemical Evaluation Reveals Promising Genotypes and Mechanisms for Cadmium Tolerance in Tibetan Hull-Less Barley
Source: Plants (Basel). 2024 Dec 23;13(24):3593. doi: 10.3390/plants13243593 (PMC11676794; doi:10.3390/plants13243593)
Supplement: Supplementary file 1 [file plants-13-03593-s001.zip]

Archive with 1 entries (1 files):
- plants-3393618-supplementary.pdf
